# Supplementary material for: Impact of intense sanitization procedures on bacterial communities recovered from floor drains in pork processing plants
Source: Front Microbiol. 2024 May 20;15:1379203. doi: 10.3389/fmicb.2024.1379203 (PMC11144920; doi:10.3389/fmicb.2024.1379203)
Supplement: Supplementary file 1 [file Table_1.xlsx]

## Sheet: Plant H Coolers
Supplemental Table 1. Percentage relative abundance of genera identified in samples through shot gun sequencing
PLANT H
SAMPLE	COOLER1									COOLER2									COOLER3									COOLER4
TimePoint	1	2	3	4	5	6	7	8		1	2	3	4	5	6	7	8		1	2	3	4	5	6	7	8		1	2	3	4	5	6	7	8
Psychrobacter	10.2177		-	54.086	2.44719	77.654	63.0692	54.0503		15.0022		-	-	-	2.2759	12.9604	32.8382		-	0.703454	-	-	12.8176	50.2909	49.6212	40.3805		65.7918	-	-	68.8506	25.7079	9.71612	20.5723	23.8905
Pseudomonas	12.7951		89.3761	33.6872	-	15.5816	13.337	10.8847		3.79476		37.3553	52.9108	18.2539	8.48669	13.1525	34.1275		18.219	91.8925	3.66623	21.4179	14.3499	2.68565	2.39142	9.09017		9.87309	100	99.2132	24.1102	13.3703	16.2687	0.824343	6.13187
Acinetobacter	2.25598		-	8.51163	56.1136	3.64516	6.99982	2.43017		3.40935		37.1764	29.0511	57.3392	57.7946	33.9287	21.2993		-	5.33187	23.1803	69.6435	50.755	35.4511	6.31453	44.1264		2.87265	-	-	4.30142	43.5681	2.27221	3.1969	0.561098
Arthrobacter	33.2195		-	-	3.30794	-	0.541732	1.41734		51.127		-	-	-	-	-	0.734466		81.781	-	-	-	-	4.08067	31.8349	2.87745		0	-	-	0.96312	-	0.936757	39.0407	2.51723
Chryseobacterium	6.57224		-	-	-	3.1192	9.99495	18.6826		9.93116		-	-	1.57579	7.08501	7.80871	2.11356		-	-	-	-	0.911899	1.1941	0.366244	0.674385		0	-	-	-	-	-	0.888079	0.351727
Brochothrix	4.33233		-	2.81922	-	-	0.860888	0.761847		-		-	-	-	-	-	-		-	-	-	-	-	-	0.233948	0.850404		0	-	-	-	9.14774	31.187	-	7.12102
Carnobacterium	3.12881		-	0.588625	-	-	2.475	2.3681		10.8009		-	-	-	-	1.00431	4.32762		-	-	-	-	2.07461	-	0.853937	0.96559		7.36248	-	-	1.77463	-	6.44629	2.55575	10.1408
Paeniglutamicibacter	-		-	-	1.52782	-	0.43	0.620106		-		-	-	-	-	-	-		-	-	-	-	-	1.09402	6.72903	0.254919		-	-	-	-	-	0.596266	21.6518	2.41559
Acidovorax	-		-	-	-	-	-	0.24351		-		-	-	-	-	9.75868	-		-	-	51.8452	2.05484	-	-	-	-		-	-	-	-	-	-	-	-
Microbacterium	-		-	-	2.8802	-	0.846629	7.19913		-		-	-	-	-	5.77566	-		-	-	8.62762	-	-	-	-	-		-	-	-	-	-	-	-	-
Vagococcus	-		-	-	-	-	-	-		-		-	-	-	-	-	-		-	-	-	-	-	-	-	-		2.78612	-	-	-	1.93337	19.0483	-	4.80601
Rhodococcus	19.0128		-	-	-	-	-	-		-		-	-	-	-	1.56451	0.916779		-	-	0.830685	-	-	-	-	-		-	-	-	-	0.66635	6.45664	-	13.5871
Glutamicibacter	3.37178		-	-	-	-	-	-		-		-	-	-	-	-	-		-	-	-	-	-	-	0.900896	-		-	-	-	-	-	4.28668	2.16296	13.311
Janthinobacterium	-		-	-	-	-	-	-		-		-	2.21177	6.46187	-	-	0.667176		-	-	0.890046	5.48442	9.54259	5.20359	0.294804	0.59138		-	-	-	-	4.65573	0.734508	2.19894	-
Yersinia	2.75758		-	-	-	-	0.0963491	-		3.35331		3.27598	1.44172	2.09953	3.07469	0.821532	-		-	-	3.86032	-	2.46155	-	-	-		3.48805	-	-	-	0.950587	0.731519	1.47893	3.35348
Brevundimonas	-		-	-	-	-	-	0.13838		-		-	0	-	13.037	7.12479	-		-	-	3.55796	-	-	-	-	-		-	-	-	-	-	-	-	-
Proteocatella	-		-	-	-	-	-	-		-		-	0	-	-	-	-		-	-	-	-	-	-	-	-		1.02081	-	-	-	-	0.581675	-	6.71712
Shewanella	-		10.6239	0.307398	-	-	-	-		-		8.3424	7.20762	-	-	-	-		-	-	-	0.44373	-	-	-	-		-	-	-	-	-	-	-	-
Aeromonas	-		-	-	-	-	-	-		-		12.6619	4.26898	-	-	-	-		-	-	0.43496	-	-	-	-	-		-	-	-	-	-	-	-	-
Flavobacterium	-		-	-	-	-	-	-		2.58132		-	0.933265	2.08099	-	0.303885	0.443271		-	-	0.595091	0.345618	5.6045	-	0.171952	-		-	-	-	-	-	-	-	-
Algoriella	-		-	-	-	-	0.685591	0.154817		-		-	-	1.98408	-	0.58544	-		-	-	-	-	-	-	-	-		-	-	-	-	-	-	-	-
Enhydrobacter	-		-	-	10.5126	-	-	-		-		-	-	-	-	-	-		-	-	-	-	-	-	-	-		-	-	-	-	-	-	-	-
Empedobacter	-		-	-	10.0586	-	-	-		-		-	-	-	-	-	-		-	-	-	-	-	-	-	-		-	-	-	-	-	-	-	-
Luteococcus	-		-	-	-	-	-	0.0810289		-		-	-	-	4.38076	3.8094	0.123687		-	-	-	-	-	-	-	-		-	-	-	-	-	-	-	-
Stenotrophomonas	-		-	-	-	-	0.0949423	0.0961489		-		-	0.704427	3.04856	3.86529	0.939347	-		-	-	-	-	-	-	-	-		-	-	-	-	-	-	-	-
Sanguibacter	-		-	-	-	-	-	-		-		-	-	-	-	-	1.32147		-	-	-	-	-	-	0.146177	-		-	-	-	-	-	-	-	-
Comamonas	-		-	-	-	-	-	-		-		-	0.871885	5.26937	-	-	-		-	-	-	-	-	-	-	-		-	-	-	-	-	-	-	-
Devosia	-		-	-	-	-	-	-		-		-	-	-	-	-	-		-	-	1.14803	-	-	-	0.140985	-		-	-	-	-	-	-	0.980068	0.44914
Sphingobacterium	-		-	-	-	-	0.131419	0.302409		-		-	-	-	-	-	0.176647		-	-	-	0.609908	-	-	-	-		-	-	-	-	-	-	-	-
Planococcus	-		-	-	-	-	-	-		-		-	-	-	-	-	-		-	-	-	-	-	-	-	-		-	-	-	-	-	-	2.15686	-
Streptococcus	-		-	-	-	-	0.271524	0.398886		-		-	-	-	-	-	-		-	-	-	-	-	-	-	-		-	-	-	-	-	-	-	-
Moraxella	-		-	-	-	-	-	-		-		-	-	-	-	-	-		-	-	-	-	-	-	-	-		-	-	-	-	-	-	-	-
Leucobacter	-		-	-	-	-	-	-		-		-	-	-	-	-	-		-	-	-	-	-	-	-	-		-	-	-	-	-	-	-	2.07674
Serratia	2.33617		-	-	-	-	-	-		-		1.18808	-	-	-	-	-		-	-	-	-	-	-	-	-		0.899557	-	-	-	-	-	-	0.247294
Pseudochrobactrum	-		-	-	-	-	-	-		-		-	-	-	-	-	-		-	-	-	-	-	-	-	-		-	-	-	-	-	-	-	1.31438
Jeotgalibacillus	-		-	-	-	-	0.164937	0.170544		-		-	-	-	-	-	0.102482		-	-	-	-	-	-	-	-		-	-	-	-	-	-	-	-
Enterococcus	-		-	-	-	-	-	-		-		-	-	-	-	-	-		-	-	-	-	-	-	-	-		5.90544	-	-	-	-	-	-	-
Pedobacter	-		-	-	-	-	-	-		-		-	-	-	-	-	0.357371		-	-	-	-	-	-	-	0.188813		-	-	-	-	-	-	-	-
Tepidimonas	-		-	-	-	-	-	-		-		-	-	-	-	-	-		-	1.43846	-	-	-	-	-	-		-	-	-	-	-	-	-	-
Trueperella	-		-	-	2.52611	-	-	-		-		-	-	-	-	-	-		-	-	-	-	-	-	-	-		-	-	-	-	-	-	-	-
Rahnella	-		-	-	-	-	-	-		-		-	-	-	-	-	0.450501		-	-	-	-	-	-	-	-		-	-	-	-	-	-	-	-
Xanthomonadaceae	-		-	-	-	-	-	-		-		-	0.398488	1.33949	-	-	-		-	-	-	-	-	-	-	-		-	-	-	-	-	-	-	-
Pusillimonas	-		-	-	-	-	-	-		-		-	-	-	-	-	-		-	-	-	-	-	-	-	-		-	-	-	-	-	-	-	0.809197
Afipia	-		-	-	-	-	-	-		-		-	-	-	-	-	-		-	-	-	-	-	-	-	-		-	-	-	-	-	-	0.714933	-
sifiedAfipia	-		-	-	-	-	-	-		-		-	-	-	-	-	-		-	-	-	-	-	-	-	-		-	-	-	-	-	-	0.708107	-
Staphylococcus	-		-	-	-	-	-	-		-		-	-	-	-	-	-		-	-	-	-	-	-	-	-		-	-	-	-	-	0.526359	-	-
Janibacter	-		-	-	-	-	-	-		-		-	-	-	-	-	-		-	0.633711	-	-	-	-	-	-		-	-	0.786809	-	-	-	-	-
Microterricola	-		-	-	-	-	-	-		-		-	-	-	-	-	-		-	-	0.962501	-	-	-	-	-		-	-	-	-	-	-	-	-
Bradyrhizobium	-		-	-	-	-	-	-		-		-	-	-	-	-	-		-	-	-	-	-	-	-	-		-	-	-	-	-	-	0.42887	-
Epilithonimonas	-		-	-	1.15377	-	-	-		-		-	-	-	-	-	-		-	-	-	-	-	-	-	-		-	-	-	-	-	-	-	-
Klebsiella	-		-	-	1.14626	-	-	-		-		-	-	-	-	-	-		-	-	-	-	-	-	-	-		-	-	-	-	-	-	-	-
lavobacterium	-		-	-	-	-	-	-		-		-	-	-	-	-	-		-	-	-	-	1.48239	-	-	-		-	-	-	-	-	-	-	-
Soonwooa	-		-	-	0.976361	-	-	-		-		-	-	-	-	-	-		-	-	-	-	-	-	-	-		-	-	-	-	-	-	-	-
Fusobacterium	-		-	-	0.82458	-	-	-		-		-	-	-	-	-	-		-	-	-	-	-	-	-	-		-	-	-	-	-	-	-	-
Paracoccus	-		-	-	-	-	-	-		-		-	-	-	-	0.462147	-		-	-	-	-	-	-	-	-		-	-	-	-	-	-	-	-
Glaciibacter	-		-	-	-	-	-	-		-		-	-	-	-	-	-		-	-	-	-	-	-	-	-		-	-	-	-	-	-	0.254682	-
Clostridium	-		-	-	-	-	-	-		-		-	-	-	-	-	-		-	-	-	-	-	-	-	-		-	-	-	-	-	0.211079	-	-
Pseudoarcobacter	-		-	-	-	-	-	-		-		-	-	-	-	-	-		-	-	-	-	-	-	-	-		-	-	-	-	-	-	-	-
Enterobacteriaceae	-		-	-	0.529716	-	-	-		-		-	-	-	-	-	-		-	-	-	-	-	-	-	-		-	-	-	-	-	-	-	-
Simplicispira	-		-	-	-	-	-	-		-		-	-	-	-	-	-		-	-	-	-	-	-	-	-		-	-	-	-	-	-	-	0.198726
Bradyrhizobiaceae	-		-	-	-	-	-	-		-		-	-	-	-	-	-		-	-	-	-	-	-	-	-		-	-	-	-	-	-	0.18585	-
Citrobacter	-		-	-	0.494208	-	-	-		-		-	-	-	-	-	-		-	-	-	-	-	-	-	-		-	-	-	-	-	-	-	-

## Sheet: Plant H Processing
Percentage relative abundance of genera identified in samples through shot gun sequencing
PLANT H
SAMPLE	Ham Line 1									Ham Line 2									Butt Line									Loin Line
TimePoint	1	2	3	4	5	6	7	8		1	2	3	4	5	6	7	8		1	2	3	4	5	6	7	8		1	2	3	4	5	6	7	8
Psychrobacter	52.5613	-	67.0924	46.7825	74.4891	15.1423	61.5307	42.7415		77.7558		87.2817	5.84294	57.9003	29.0719	16.6517	1.3675		-		-	-		-	4.19065					90.0357	55.9796	62.4961	2.52351	-	8.05172
Acinetobacter	6.94123	-	1.00757	48.121	14.3767	65.3364	2.32861	20.8981		18.4986		4.29507	82.6513	39.277	62.7218	71.3881	5.09143		-		100	-		-	23.6617					-	20.7875	11.3013	27.997	-	9.97579
Pseudomonas	-	-	-	0.7812	-	-	1.46367	7.39164		-		-	7.10711	0.749696	0.660975	5.07406	75.6735		5.04169		-	-		-	-					-	0.596772	-	4.10217	12.247	-
Thermus	-	-	-	-	-	-	-	-		-		-	-	-	-	-	2.39057		-		-	-		-	16.3674					-	0	-	19.7911	-	17.721
Brochothrix	0.640906	-	7.15072	2.29034	3.28705	1.75129	12.2701	15.1572		1.29404		4.97342	1.04161	1.01306	4.16837	-	0.207405		-		-	-		-	-					-	11.5489	2.46448	0.147613	-	-
Vagococcus	0.738355	-	12.3403	0	6.84574	1.80115	14.4538	4.8388		-		1.12585	-	0.275401	1.18667	-	-		-		-	-		-	-					-	3.85226	-	-	-	-
Microbacterium	36.1429	76.1857	-	-	-	4.84996	-	0.796898		-		-	-	-	-	-	-		-		-	-		69.9673	-					-	-	-	-	-	-
Tepidiphilus	-	-	-	-	-	-	-	-		-		-	-	-	-	-	-		-		-	-		-	15.1768					-	-	19.4019	3.06712	-	28.5252
Fervidobacterium	-	-	-	-	-	-	-	-		-		-	-	-	-	-	-		-		-	100		-	19.953					9.96434	-	4.33624	7.27292	-	4.52105
Enhydrobacter	-	-	-	-	-	-	-	-		-		-	-	-	-	-	-		-		-	-		-	-					-	-	-	5.33274	-	0.797413
Aeromonas	-	-	-	-	-	-	-	0.248879		-		-	-	-	-	-	1.21031		-		-	-		-	-					-	-	-	3.22459	-	-
Tepidimonas	-	-	-	-	-	-	-	-		-		-	-	-	-	-	0.145221		-		-	-		-	1.56103					-	-	-	0.869736	6.1396	11.9958
Firmicutes	-	-	-	-	-	-	-	-		-		-	-	-	-	-	-		-		-	-		-	2.06917					-	-	-	3.55747	0	0.680617
Chryseobacterium	1.73276	-	-	-	-	-	0.296712	0.495247		-		0.432701	-	0.381192	0.645782	1.75193	0.159597		-		-	-		-	0.742125					-	3.11565	-	1.54313	-	-
Moraxella	-	-	-	-	-	-	-	-		-		-	-	-	-	-	-		-		-	-		-	1.69909					-	-	-	3.34308	-	1.06717
Meiothermus	-	-	-	-	-	-	-	-		-		-	-	-	-	-	0.226376		-		-	-		-	1.72634					-	-	-	1.99051	-	3.45025
Luteibacter	-	-	-	-	-	-	-	-		-		-	-	-	-	-	-		47.8648		-	-		-	-					-	-	-	0	-	-
Arcobacter	-	-	-	-	-	0.600593	-	0.137892		-		-	-	-	-	-	3.70269		-		-	-		-	-					-	-	-	0	-	-
Comamonas	-	-	-	-	-	-	-	-		-		-	0.861952	-	-	-	1.9313		-		-	-		-	-					-	-	-	0.984146	-	-
Thermodesulfobacterium	-	-	-	-	-	-	-	-		-		-	-	-	-	-	-		-		-	-		-	0.934396					-	-	-	2.34977	-	0.347777
Glutamicibacter	-	-	1.76349	-	0.628566	0.32174	0.68856	1.56926		-		0.458533	-	-	0.933964	-	-		-		-	-		-	-					-	-	-	0	-	-
Anoxybacillus	-	-	-	-	-	-	-	-		-		-	-	-	-	-	-		-		-	-		-	5.38094					-	-	-	0.67783	-	4.49092
Citrobacter	-	-	-	-	-	0.301602	0.138941	-		-		-	-	-	-	-	0.688979		-		-	-		-	-					-	-	-	1.60632	-	0.498982
Acetoanaerobium	-	3.52331	-	-	-	0.578832	-	-		-		-	-	-	-	-	2.78509		-		-	-		-	-					-	-	-	0	-	-
Streptococcus	-	-	-	-	-	-	0.170039	0.245383		-		-	-	0.403379	-	-	-		-		-	-		-	2.01782					-	-	-	1.35866	-	0.379576
Sphingobium	-	-	-	-	-	-	-	-		-		-	-	-	-	-	-		-		-	-		-	-					-	-	-	-	47.4596	-
Shewanella	-	-	-	-	-	-	-	2.12151		-		-	-	-	-	-	0.202767		-		-	-		-	-					-	-	-	-	-	-
Staphylococcus	-	-	2.55386	-	-	-	0.774491	0.219605		-		0.666148	-	-	0.610547	-	0.311508		-		-	-		-	-					-	-	-	-	-	-
Clostridium	-	-	4.55945	-	-	1.20502	0.303475	-		-		-	-	-	-	-	-		-		-	-		-	-					-	-	-	-	-	0.99561
Exiguobacterium	-	-	-	-	-	-	0.262186	-		-		-	-	-	-	-	-		-		-	-		-	-					-	-	-	1.02386	-	0.495259
Achromobacter	-	-	-	-	-	-	-	-		-		-	-	-	-	-	-		12.6782		-	-		8.51177	-					-	-	-	-	3.0496	-
Carnobacterium	-	-	0.632898	-	-	0.780889	0.582942	0.380841		-		-	-	-	-	-	0.233599		-		-	-		-	-					-	-	-	-	-	-
Lysinibacillus	-	-	-	-	-	-	1.18789	0.14765		-		0.374325	-	-	-	-	0.226938		-		-	-		-	-					-	-	-	-	-	-
Xanthobacter	-	-	-	-	-	-	-	-		-		-	-	-	-	-	-		16.3613		-	-		-	-					-	-	-	-	-	-
Kurthia	-	-	-	-	-	-	-	0.409577		-		-	-	-	-	-	-		-		-	-		-	-					-	-	-	0.626654	-	-
Brevundimonas	0.737042	-	-	-	-	-	-	0.110244		-		-	-	-	-	-	-		-		-	-		4.72315	-					-	1.22536	-	-	6.04484	-
Paeniglutamicibacter	-	-	0.774527	-	0.372842	-	0.649587	0.341387		-		-	-	-	-	-	-		-		-	-		-	-					-	-	-	-	-	-
Deinococcus	-	-	-	-	-	-	-	-		-		-	-	-	-	-	-		-		-	-		-	-					-	-	-	0.857944	-	-
Gulbenkiania	-	-	-	-	-	-	-	-		-		-	-	-	-	-	-		-		-	-		-	-					-	-	-	0.806837	-	-
Succinispira	-	-	-	-	-	0.836794	-	-		-		-	-	-	-	-	0.400237		-		-	-		-	-					-	-	-	0.259208	-	-
Stenotrophomonas	0.265804	-	-	1.47787	-	-	-	-		-		-	-	-	-	-	-		-		-	-		-	-					-	2.89407	-	-	-	-
Trueperella	-	-	-	-	-	-	-	-		1.71439		-	-	-	-	5.13425	-		-		-	-		-	-					-	-	-	-	-	-
Epilithonimonas	-	-	-	-	-	-	-	-		-		-	-	-	-	-	-		-		-	-		-	-					-	-	-	0.721047	-	-
Lelliottia	-	-	-	-	-	-	-	-		-		-	-	-	-	-	0.53142		-		-	-		-	-					-	-	-	0.288213	-	-
Sulfurihydrogenibium	-	-	-	-	-	-	-	-		-		-	-	-	-	-	-		-		-	-		-	1.18781					-	-	-	0.377134	-	0.343968
Sphingomonas	-	-	-	-	-	-	-	-		-		-	-	-	-	-	-		-		-	-		-	-					-	-	-	-	14.9545	-
Rhizobium	-	-	-	-	-	-	-	-		-		-	-	-	-	-	-		-		-	-		12.0656	-					-	-	-	-	6.57397	-
Enterobacter	-	-	-	-	-	-	-	-		-		-	-	-	-	-	0.624983		-		-	-		4.73212	-					-	-	-	-	-	-
Paenibacillus	-	-	-	-	-	-	-	-		-		-	-	-	-	-	-		-		-	-		-	-					-	-	-	0.55154	-	-
Yersinia	-	-	-	-	-	0.73353	-	0.119631		-		-	0.888589	-	-	-	-		-		-	-		-	-					-	-	-	-	-	-
Desulfovibrio	-	-	-	-	-	1.11644	-	-		-		-	-	-	-	-	0.321879		-		-	-		-	-					-	-	-	-	-	-
Flavobacterium	-	-	-	-	-	-	0.3555	0.237853		-		-	-	-	-	-	-		-		-	-		-	-					-	-	-	0.101078	-	-
Serratia	-	-	-	-	-	0.425044	-	0.187078		-		-	-	-	-	-	-		-		-	-		-	-					-	-	-	0.215607	-	-
Metalysinibacillus	-	-	-	-	-	-	0.807759	-		-		-	-	-	-	-	-		-		-	-		-	-					-	-	-	-	-	-
Myroides	-	-	-	-	-	-	0.357997	0.30507		-		-	-	-	-	-	-		-		-	-		-	-					-	-	-	-	-	-
Fusobacterium	0.239699	-	-	-	-	0.996042	-	0.117915		-		-	-	-	-	-	-		-		-	-		-	-					-	-	-	-	-	-
Algoriella	-	-	-	-	-	-	-	-		-		-	1.10892	-	-	-	-		-		-	-		-	0.822043					-	-	-	-	-	-
Enterococcus	-	-	-	-	-	0.448822	0.228517	0.114342		-		-	-	-	-	-	-		-		-	-		-	-					-	-	-	0.074779	-	-
Empedobacter	-	-	-	-	-	0.706666	-	-		-		-	-	-	-	-	-		-		-	-		-	-					-	-	-	-	-	0.920756
Enterobacteriaceae	-	-	-	-	-	-	-	-		-		-	-	-	-	-	-		-		-	-		-	-					-	-	-	0.379722	-	-
Leuconostoc	-	-	0.657745	-	-	-	0.195888	0.172979		-		-	-	-	-	-	-		-		-	-		-	-					-	-	-	-	-	-
Hafnia	-	-	-	-	-	0.382828	-	-		-		-	-	-	-	-	-		-		-	-		-	-					-	-	-	0.277212	-	-
Thermotogae	-	-	-	-	-	-	-	-		-		-	-	-	-	-	-		-		-	-		-	0.725543					-	-	-	0.257124	-	-
Enterobacterales	-	-	-	-	-	-	-	-		0.737144		-	-	-	-	-	-		-		-	-		-	-					-	-	-	0.159641	-	0.402558
Laribacter	-	-	-	-	-	0.464213	-	-		-		-	-	-	-	-	0.270951		-		-	-		-	-					-	-	-	-	-	-
Caldicellulosiruptor	-	-	-	-	-	-	-	-		-		-	-	-	-	-	-		-		-	-		-	-					-	-	-	0.298346	-	-
Arthrobacter	-	-	-	-	-	-	-	0.386168		-		-	-	-	-	-	-		-		-	-		-	-					-	-	-	-	-	-
Anaerosphaera	-	6.67502	-	-	-	0.307022	-	-		-		-	-	-	-	-	-		-		-	-		-	-					-	-	-	-	-	-
Kocuria	-	-	-	-	-	-	-	-		-		-	-	-	-	-	0.404383		-		-	-		-	-					-	-	-	-	-	-
Acidovorax	-	-	-	-	-	-	-	-		-		-	-	-	-	-	-		-		-	-		-	-					-	-	-	0.283819	-	-
Mycobacterium	-	-	-	-	-	-	-	-		-		-	-	-	-	-	-		4.52086		-	-		-	-					-	-	-	-	-	-
Corynebacterium	-	4.94922	-	-	-	-	-	-		-		-	-	-	-	-	-		-		-	-		-	-					-	-	-	-	-	0.49192
Morganella	-	-	-	-	-	0.414441	0.152193	-		-		-	-	-	-	-	-		-		-	-		-	-					-	-	-	0.0809118	-	-
Herbaspirillum	-	-	-	-	-	-	-	-		-		-	-	-	-	-	-		4.11612		-	-		-	-					-	-	-	-	-	-
Lactobacillus	-	-	-	-	-	-	0.164151	0.107325		-		-	-	-	-	-	-		-		-	-		-	-					-	-	-	-	-	-
Agrobacterium	-	-	-	-	-	-	-	-		-		-	-	-	-	-	-		1.67481		-	-		-	-					-	-	-	-	3.53086	-
Proteiniclasticum	-	-	-	-	-	-	-	-		-		-	-	-	-	-	0.321373		-		-	-		-	-					-	-	-	-	-	-
Jeotgalibaca	-	-	-	-	-	-	0.204528	-		-		-	-	-	-	-	-		-		-	-		-	-					-	-	-	-	-	-
Thermomonas	-	-	-	-	-	-	-	-		-		-	-	-	-	-	-		-		-	-		-	-					-	-	-	0.117422	-	0.38133
Caloramator	-	-	-	-	-	-	-	-		-		-	-	-	-	-	-		-		-	-		-	-					-	-	-	0.18911	-	-
Mycobacteriaceae	-	-	-	-	-	-	-	-		-		-	-	-	-	-	-		3.10101		-	-		-	-					-	-	-	-	-	-
Erysipelothrix	-	-	-	-	-	-	-	-		-		-	-	-	-	-	-		-		-	-		-	-					-	-	-	-	-	0.795786
Pedobacter	-	-	-	-	-	-	-	-		-		-	-	-	-	-	-		2.96067		-	-		-	-					-	-	-	-	-	-
Novosphingobium	-	-	-	-	-	-	-	-		-		-	-	-	-	-	0.252585		-		-	-		-	-					-	-	-	-	-	-
Aquaspirillum	-	-	-	-	-	-	-	-		-		-	-	-	-	-	0.12188		-		-	-		-	0.642046					-	-	-	-	-	-
Peptostreptococcus	-	-	-	-	-	-	-	-		-		-	-	-	-	-	-		-		-	-		-	-					-	-	-	-	-	0.737025
Pluralibacter	-	-	-	-	-	-	-	-		-		-	-	-	-	-	-		-		-	-		-	-					-	-	-	-	-	0.735099
Thermanaerovibrio	-	-	-	-	-	-	-	-		-		-	-	-	-	-	-		-		-	-		-	-					-	-	-	-	-	0.721275
Luteococcus	-	-	-	-	-	-	0.288491	-		-		-	-	-	-	-	-		-		-	-		-	-					-	-	-	-	-	-
Tessaracoccus	-	4.9249	-	-	-	-	-	-		-		-	-	-	-	-	-		-		-	-		-	-					-	-	-	-	-	-
iguobacterium	-	-	-	-	-	-	-	-		-		-	-	-	-	-	-		-		-	-		-	1.14208					-	-	-	-	-	-
Mammaliicoccus	-	-	-	-	-	-	-	-		-		0.392248	-	-	-	-	-		-		-	-		-	-					-	-	-	-	-	-
Hafniaceae	-	-	-	-	-	-	-	-		-		-	-	-	-	-	-		-		-	-		-	-					-	-	-	0.137924	-	-
Desulfovibrionaceae	-	-	-	-	-	-	-	-		-		-	-	-	-	-	0.19553		-		-	-		-	-					-	-	-	-	-	-
Janthinobacterium	-	-	-	-	-	-	-	-		-		-	0.497623	-	-	-	-		-		-	-		-	-					-	-	-	-	-	-
Proteocatella	-	-	0.618928	-	-	-	-	-		-		-	-	-	-	-	-		-		-	-		-	-					-	-	-	-	-	-
Anaeromusa	-	-	-	-	-	0.498357	-	-		-		-	-	-	-	-	-		-		-	-		-	-					-	-	-	-	-	-
Eubacterium	-	3.74184	-	-	-	-	-	-		-		-	-	-	-	-	-		-		-	-		-	-					-	-	-	-	-	-
Klebsiella	-	-	-	-	-	-	-	-		-		-	-	-	-	-	-		-		-	-		-	-					-	-	-	-	-	0.476128
Dysgonomonas	-	-	-	-	-	-	-	-		-		-	-	-	-	-	-		-		-	-		-	-					-	-	-	-	-	-
Aeromonadaceae	-	-	-	-	-	-	-	-		-		-	-	-	-	-	-		-		-	-		-	-					-	-	-	0.0972463	-	-
Xanthomonadaceae	-	-	-	0.547187	-	-	-	-		-		-	-	-	-	-	-		-		-	-		-	-					-	-	-	-	-	-
Dictyoglomus	-	-	-	-	-	-	-	-		-		-	-	-	-	-	-		-		-	-		-	-					-	-	-	0.0781763	-	-
Lactococcus	-	-	-	-	-	-	0.143261	-		-		-	-	-	-	-	-		-		-	-		-	-					-	-	-	-	-	-

## Sheet: Plant M Coolers
Percentage relative abundance of genera identified in samples through shot gun sequencing
PLANT M
SAMPLE	Cooler 1										Cooler 2										Cooler 3										Cooler 4
TimePoint	1	2	3	4	5	6	7	8	9		1	2	3	4	5	6	7	8	9		1	2	3	4	5	6	7	8	9		1	2	3	4	5	6	7	8	9
Psychrobacter	73.4691	-	-	-	3.3965	37.1413	73.7173	78.4988	-		77.407	-	-	33.245	1.89911	72.001	5.3815	92.1912	66.9617		82.4349	37.0475	24.7498	4.53118	18.5407	29.5279	49.7353	88.7163	61.385		88.049	-	95.8599	66.4675	83.6002	70.6073	87.8617	28.4791	84.9073
Pseudomonas	16.265	-	-	-	96.6035	49.6936	23.3031	7.80253	5.62617		16.6428	70.5125	96.7522	62.4232	91.8929	20.3407	87.4615	6.12881	12.5457		10.9324	52.3006	70.0936	94.4774	80.0431	67.8991	49.5071	6.1737	11.3171		1.933	-	1.6872	14.7025	14.833	26.2233	8.5375	56.5666	1.83366
Acinetobacter	3.11228	-	-	-	-	13.1651	2.24857	1.03489	-		3.28224	-	-	3.88965	-	7.65835	-	0.320007	-		1.53806	0.241428	0.539229	0.199718	0.790646	0.847707	0.757539	-	-		-	-	1.87155	-	-	-	-	-	-
Flavobacterium	0.989736	-	-	-	-	-	0.31717	0	-		0.955249	-	-	-	-	-	0.639069	0	-		0.339358	0.63982	-	-	0.625532	-	-	0.526738	-		7.65246	-	-	-	-	2.02456	1.26566	0.257413	-
Carnobacterium	2.72927	-	-	-	-	-	-	5.23044	36.6302		0.353735	5.49728	3.24781	0.203798	-	-	1.039	1.36003	3.43063		-	0.490306	-	-	-	-	-	-	3.87925		0.148766	-	-	1.74719	-	-	0.227853	3.44261	2.02228
Arthrobacter	0.173549	-	-	-	-	-	-	2.90691	8.95638		0.757704	-	-	-	-	-	-	-	11.174		2.37881	4.4337	2.07483	-	-	-	-	-	3.21775		-	-	-	-	-	-	0.179259	4.12971	2.1632
Paeniglutamicibacter	-	-	-	-	-	-	-	0.537371	-		0.346392	-	-	-	-	-	-	-	3.93548		1.9256	1.82049	0.820482	-	-	-	-	-	0.918207		1.58211	-	-	-	-	-	1.67071	3.81342	7.60356
Yersinia	0.253247	-	-	-	-	-	-	0.829893	11.5764		0	13.2294	-	-	-	-	3.402	-	1.95245		-	1.52349	0.398623	-	-	0.485518	-	-	2.55729		-	-	-	-	-	-	-	-	-
Shewanella	0.561508	-	-	-	-	-	-	-	-		0	-	-	-	5.7827	-	-	-	-		0.188172	-	-	-	-	-	-	0.928289	-		0.634614	-	0.581309	-	1.5668	1.14478	0.257364	-	-
Budvicia	-	-	-	-	-	-	-	-	-		0	-	-	-	-	-	0.704613	-	-		-	0.370933	-	-	-	-	-	0.703906	5.56426		-	-	-	-	-	-	-	0.396052	1.0796
Vagococcus	-	-	-	-	-	-	-	-	-		0.254819	-	-	-	-	-	-	-	-		0.262715	0	-	-	-	-	-	1.3681	6.78041		-	-	-	-	-	-	-	-	0.390351
Brochothrix	0.20805	-	-	-	-	-	-	-	-		-	-	-	-	-	-	-	-	-		-	0.698349	-	-	-	-	-	-	-		-	-	-	17.0828	-	-	-	-	-
Aeromonas	-	-	-	-	-	-	-	-	-		-	-	-	0.23834	-	-	0.329914	-	-		-	0.433301	1.32345	0.791671	-	-	-	0.796458	1.31662		-	-	-	-	-	-	-	-	-
Janthinobacterium	0.466226	-	-	-	-	-	-	0.294042	21.6952		-	-	-	-	-	-	-	-	-		-	-	-	-	-	1.23983	-	-	-		-	-	-	-	-	-	-	1.16274	-
Chryseobacterium	1.54229	-	-	-	-	-	0.413844	0.997237	-		-	-	-	-	-	-	-	-	-		-	-	-	-	-	-	-	-	-		-	-	-	-	-	-	-	-	-
Rhodococcus	-	-	-	-	-	-	-	0.796275	15.5157		-	-	-	-	-	-	-	-	-		-	-	-	-	-	-	-	-	-		-	-	-	-	-	-	-	1.75239	-
Proteocatella	-	-	-	-	-	-	-	-	-		-	-	-	-	-	-	-	-	-		-	-	-	-	-	-	-	0.469675	3.06409		-	-	-	-	-	-	-	-	-
Leuconostoc	0.22979	-	-	-	-	-	-	1.07158	-		-	-	-	-	-	-	-	-	-		-	-	-	-	-	-	-	-	-		-	-	-	-	-	-	-	-	-
Serratia	-	-	-	-	-	-	-	-	-		-	10.7607	-	-	-	-	0.383424	-	-		-	-	-	-	-	-	-	-	-		-	-	-	-	-	-	-	-	-
Yersiniaceae	-	-	-	-	-	-	-	-	-		-	-	-	-	-	-	0.658995	-	-		-	-	-	-	-	-	-	-	-		-	-	-	-	-	-	-	-	-
Rahnella	-	-	-	-	-	-	-	-	-		-	-	-	-	0.42533	-	-	-	-		-	-	-	-	-	-	-	-	-		-	-	-	-	-	-	-	-	-
Simplicispira	-	-	-	-	-	-	-	-	-		-	-	-	-	-	-	-	-	-		-	-	-	-	-	-	-	0.316856	-		-	-	-	-	-	-	-	-	-
N/A	-	-	-	-	-	-	-	-	-		-	-	-	-	-	-	-	-	-		-	-	-	-	-	-	-	-	-		-	-	-	-	-	-	-	-	-

## Sheet: Plant M  Processing
Percentage relative abundance of genera identified in samples through shot gun sequencing
PLANT M
SAMPLE	Ham Line 1										Ham Line 2										Butt Line										Loin Line
TimePoint	1	2	3	4	5	6	7	8	9		1	2	3	4	5	6	7	8	9		1	2	3	4	5	6	7	8	9		1	2	3	4	5	6	7	8	9
Pseudomonas	21.1617	36.4377	48.9146	59.614	50.2709	68.9732	54.432	83.5427	78.6011		10.6883	86.4003	25.7836	56.4597	53.5603	30.1158	54.1101	52.008	47.973		33.0562			88.1967	-		93.831	99.247			12.8513		24.6437	42.7402	41.454	37.853	41.8524	35.0223	19.6512
Tepidiphilus	22.5556	44.0891	-	-	-	-	16.4953	-	0		-	-	35.2437	28.7255	12.3111	43.377	-	15.0767	8.43915		-			-	-		-	-			-		-	-	-	-	-	-	-
Acinetobacter	0.074797	3.5128	0.36363	0.629414	0.745496	-	-	-	0.556504		17.5547	-	35.0079	-	4.86243	0.50057	1.08951	-	-		-			-	-		-	-			62.2225		44.5057	39.1271	22.1293	22.9975	27.7506	54.9897	31.1932
Psychrobacter	-	-	8.40287	2.06287	-	0.478812	-	-	0.563309		60.048	-	-	-	-	-	0.740009	-	-		43.1587			-	-		-	-			19.9819		8.54607	8.66073	13.02	9.39789	5.21322	9.62154	11.6252
Acidovorax	14.13	0.286066	4.59965	1.37293	7.61251	-	4.51946	-	0.678109		-	-	-	0.423021	0.35133	0.179187	3.97042	7.76931	18.1023		-			-	-		-	-			-		-	-	9.67912	12.4465	10.9797	-	21.8265
Citrobacter	0.453092	4.5683	14.4468	3.1627	-	2.89808	9.04674	-	4.8988		-	-	-	0.570849	-	0.550112	14.2185	4.43035	0.728495		-			-	-		-	-			-		-	-	-	-	-	-	-
Azospira	7.93036	0.878275	-	-	-	-	4.15799	-	-		-	3.79461	-	-	3.2928	7.98532	-	3.60937	2.96314		-			-	-		-	-			-		-	-	-	-	-	-	-
Gulbenkiania	9.98306	-	-	-	-	-	1.60777	-	-		-	-	-	-	1.58806	-	-	2.82193	3.86517		-			-	-		-	-			-		-	-	-	-	-	-	-
Diaphorobacter	7.12611	-	-	-	-	-	1.71779	-	-		-	-	-	-	-	-	-	1.93631	8.34612		-			-	-		-	-			-		-	-	-	-	-	-	-
Stenotrophomonas	1.9826	-	2.59197	1.65622	24.8396	11.3847	0.79736	7.06073	1.03569		-	3.59243	-	-	-	-	-	2.67628	3.99856		-			-	-		-	-			-		-	-	-	-	-	-	-
Escherichia	2.8678	1.14493	0.40609	-	-	-	0.617363	-	-		-	-	-	1.13291	12.476	0.587598	1.26858	0.98832	2.05859		-			-	-		-	-			-		-	-	-	-	-	-	-
Serratia	-	-	6.19295	1.07289	0.873537	2.43041	-	-	1.81188		1.35965	2.00436	-	-	-	-	1.02304	-	-		10.8978			-	-		-	-			0.779474		-	-	3.79086	3.75893	4.93017	-	4.44252
Brochothrix	-	-	-	-	0	-	-	-	-		7.11304	-	-	-	-	-	-	-	-		-			-	-		-	-			0.109947		-	-	0.431102	0.429897	0.376678	-	-
Enterobacter	0.0930511	0.871885	2.77275	10.0361	1.56671	4.19474	0.501642	8.78047	2.59097		0.690399	-	-	-	-	-	3.67966	0.805559	-		-			-	-		-	-			0		-	-	-	-	-	-	-
Enhydrobacter	1.90662	1.08839	-	-	-	-	1.14276	-	-		-	-	-	-	0.695233	5.83951	0	0.637356	0.249455		-			-	-		-	-			0		-	-	-	-	-	-	-
Lelliottia	-	0.734277	2.9714	3.07867	0.960435	8.97628	0.248809	-	1.30261		0.588138	-	-	-	-	-	1.64117	0.750517	-		-			-	-		-	-			0		-	-	-	1.16536	-	-	-
Hafnia	1.1014	1.32695	1.53243	0.830549	-	-	0.351421	-	1.51777		0.264792	-	-	5.58081	0.331246	0.260301	-	0.440412	-		-			-	-		-	-			0		-	-	-	-	-	-	-
Moraxella	1.38787	0.837929	-	-	-	-	0.807159	-	-		-	-	-	-	0.862008	4.11047	-	0.85775	0.31813		-			-	-		-	-			0		-	-	-	-	-	-	-
Enterobacteriaceae	1.11152	1.30998	-	-	-	-	0.789675	-	1.522		-	-	-	5.43582	0.568032	-	-	-	-		-			-	-		-	-			0		-	-	-	-	-	-	-
Microvirgula	0.509579	0.1654	-	3.85733	-	-	1.05346	-	1.81635		-	2.52919	-	-	-	1.85273	4.39755	2.41735	-		-			-	-		-	-			0		-	-	-	-	-	-	-
Salmonella	0.708875	0.408763	-	-	-	-	0.434507	-	-		-	-	-	1.06924	6.97673	-	-	-	0.199631		-			-	-		-	-			0		-	-	-	-	-	-	-
Arcobacter	0.216454	0.876091	0.994903	-	-	-	0.237172	-	-		-	-	-	-	1.22104	0.77746	3.6984	0.927312	0.256009		-			-	-		-	-			0		-	-	-	0.806648	0.906185	-	-
Staphylococcus	-	-	0.753835	-	-	-	-	-	-		0.351929	-	-	-	-	-	0.563304	-	-		-			-	-		-	-			0.144494		22.1562	9.15223	3.1619	4.20088	0.919583	-	-
Algoriella	-	-	-	-	-	-	-	-	-		0.282284	-	-	-	-	-	-	-	-		-			-	-		-	-			2.27139		-	-	-	-	-	-	-
Aeromonas	-	-	2.06644	-	-	-	-	-	0.465763		-	-	1.85444	-	-	-	0.565961	-	-		-			-	-		-	-			0.146164		-	-	1.30852	0	2.23928	-	-
Yersinia	0.114304	-	-	-	-	-	-	-	-		0.184269	-	-	-	-	-	0.370512	-	-		-			-	-		-	-			0.145298		-	-	0.942297	1.11849	1.47814	-	3.02211
Shewanella	-	-	0.467307	5.01212	-	-	-	-	-		-	-	-	-	-	-	-	-	-		-			-	-		-	-			0.589909		-	-	-	-	-	-	-
Chryseobacterium	-	0.0694067	-	-	-	-	-	-	-		0.0900384	-	0.889817	-	-	-	-	-	-		-			-	-		-	-			0.346796		-	-	0.86449	0.607808	1.18473	-	3.70757
Janthinobacterium	-	-	-	-	4.58301	-	-	-	1.4562		-	-	-	-	-	-	-	-	-		-			-	-		-	-			-		-	-	-	-	-	-	-
Brevundimonas	0.348216	0.0828765	1.1579	-	1.9186	-	-	-	0.294246		-	1.64242	-	-	-	-	-	-	-		-			-	-		-	-			-		-	-	-	-	-	-	-
Achromobacter	-	-	-	0.782032	1.02186	-	0.360592	-	-		-	-	-	-	-	-	1.75165	-	0.411988		-			-	-		-	-			-		-	-	-	-	-	-	-
Coprothermobacter	0.218394	0.368398	-	-	-	-	-	-	-		-	-	1.18516	-	-	0.496078	-	-	-		-			-	-		-	-			-		-	-	-	-	-	-	-
Ochrobactrum	0.727036	-	-	-	-	-	-	-	-		-	-	-	-	-	-	-	-	0.316285		-			-	-		-	-			-		-	-	-	-	-	-	-
Hafniaceae	0	0.069171	-	0.870188	-	0.636161	-	-	0.480552		-	-	-	-	-	-	1.26481	-	0		-			-	-		-	-			-		-	-	-	-	-	-	1.37127
Rhizobium	0.515764	-	-	-	-	-	-	-	-		-	-	-	-	-	-	-	-	0.657673		-			-	-		-	-			-		-	-	-	-	-	-	-
Kocuria	-	-	-	-	-	-	-	-	-		-	-	-	-	-	-	-	-	-		-			-	-		-	-			-		-	-	1.80881	2.45515	-	-	-
Flavobacterium	-	-	-	1.82835	0.996768	-	-	-	0.384077		-	-	-	-	-	-	0.392346	-	-		-			-	-		-	-			0.211573		-	-	-	-	-	-	-
[Pseudomonas]	0.149706	-	-	-	-	-	-	-	-		-	-	-	-	-	-	-	-	1.10195		-			-	-		-	-			-		-	-	-	-	-	-	-
Desulfovibrio	0.769326	-	-	-	-	-	-	-	-		-	-	-	-	-	-	-	-	-		-			-	-		-	-			-		-	-	-	-	-	-	-
Luteococcus	-	-	-	-	-	-	-	-	-		-	-	-	-	-	-	-	-	-		-			-	-		-	-			-		-	-	0.658237	1.0678	0.90741	-	3.00579
Raoultella	-	-	-	-	-	-	-	-	-		-	-	-	-	-	-	3.52151	-	-		-			-	-		-	-			-		-	-	-	-	-	-	-
Synergistes	0.341262	0.219279	-	-	-	-	-	-	-		-	-	-	-	-	-	-	-	-		-			-	-		-	-			-		-	-	-	-	-	-	-
Paeniglutamicibacter	-	-	-	-	-	-	-	-	-		-	-	-	-	-	-	-	-	-		8.3776			-	-		-	-			-		-	-	-	-	-	-	-
Acidipropionibacterium	-	-	-	-	-	-	-	-	-		-	-	-	-	-	1.17678	-	-	-		-			-	-		-	-			-		-	-	-	-	-	-	-
Delftia	-	-	-	3.54846	-	-	-	-	-		-	-	-	-	-	-	-	-	-		-			-	-		-	-			-		-	-	-	-	-	-	-
Buttiauxella	-	-	0.87458	-	-	-	-	-	-		0.216181	-	-	-	-	-	-	-	-		-			-	-		-	-			0.110104		-	-	-	-	-	-	-
Vagococcus	-	-	-	-	-	-	-	-	-		0.206132	-	-	-	-	-	-	-	-		4.49553			-	-		-	-			-		-	-	-	-	-	-	-
Cloacibacillus	0.300715	0.197397	-	-	-	-	-	-	-		-	-	-	-	-	-	-	-	-		-			-	-		-	-			-		-	-	-	-	-	-	-
Trueperella	-	-	-	-	-	-	-	-	-		-	-	-	0.587675	0.470943	-	-	-	-		-			4.3717	95.2665		-	-			-		-	-	-	-	-	-	-
Comamonas	-	0.12528	-	-	-	-	-	-	-		-	-	-	-	-	-	-	1.42003	-		-			-	-		-	-			-		-	-	-	-	-	-	-
Carnobacterium	-	-	-	-	-	-	-	-	-		0.245458	-	-	-	-	-	-	-	-		-			-	-		-	-			-		-	-	-	1.00067	-	-	-
Paenibacillus	0.188014	-	-	-	-	-	-	-	-		-	-	-	-	-	0.573234	-	-	-		-			-	-		-	-			-		-	-	-	-	-	-	-
Burkholderiales	-	-	-	-	3.09722	-	-	-	-		-	-	-	-	-	-	-	-	-		-			-	-		-	-			-		-	-	-	-	-	-	-
Jeotgalicoccus	-	-	-	-	-	-	-	-	-		-	-	-	-	-	-	-	-	-		-			-	-		-	-			-		-	-	0.729406	0.664571	-	-	-
Ottowia	-	-	-	-	-	-	-	-	-		-	-	-	-	-	0.81404	-	-	-		-			-	-		-	-			-		-	-	-	-	-	-	-
Propionispora	0.336483	-	-	-	-	-	-	-	-		-	-	-	-	-	-	-	-	-		-			-	-		-	-			-		-	-	-	-	-	-	-
Streptococcus	-	-	-	-	-	-	-	-	-		0.115862	-	-	-	-	-	-	-	-		-			7.22937	-		-	-			0.088158		-	-	-	-	-	-	-
Epilithonimonas	-	0.179875	-	-	-	-	-	-	-		-	-	-	-	0.4192	-	-	-	-		-			-	-		-	-			-		-	-	-	-	-	-	-
Streptomyces	-	-	-	-	-	-	-	-	-		-	-	-	-	-	-	1.69914	-	-		-			-	-		-	-			-		-	-	-	-	-	-	-
Gulosibacter	-	-	-	-	-	-	-	-	-		-	-	-	-	-	0.58461	-	-	-		-			-	-		-	-			-		-	-	-	-	-	-	-
Paenirhodobacter	0.257207	-	-	-	-	-	-	-	-		-	-	-	-	-	-	-	-	-		-			-	-		-	-			-		-	-	-	-	-	-	-
Agrobacterium	-	-	-	-	0.878801	-	-	-	-		-	-	-	-	-	-	-	-	-		-			-	-		-	-			-		-	-	-	-	-	-	-
Xanthomonadaceae	-	-	-	-	-	-	0.199639	-	-		-	-	-	-	-	-	-	0.397077	-		-			-	-		-	-			-		-	-	-	-	-	-	-
Succinispira	0.17408	-	-	-	-	-	-	-	-		-	-	-	-	-	-	-	-	-		-			-	-		-	-			-		-	-	-	-	-	-	-
Aerosticca	-	-	-	-	-	-	0.253023	-	-		-	-	-	-	-	-	-	-	-		-			-	-		-	-			-		-	-	-	-	-	-	-
Rahnella	-	0.149673	-	-	-	-	-	-	-		-	-	-	-	-	-	-	-	-		-			-	-		-	-			-		-	-	-	-	-	-	-
oacaecomplex	-	-	-	-	-	-	0.218158	-	-		-	-	-	-	-	-	-	-	-		-			-	-		-	-			-		-	-	-	-	-	-	-
Corynebacterium	-	-	-	-	-	-	-	-	-		-	-	-	-	-	-	-	-	-		-			-	-		-	-			-		-	-	-	-	0.410824	-	-
Actinomyces	-	-	-	-	-	-	-	-	-		-	-	-	-	-	0.206802	-	-	-		-			-	-		-	-			-		-	-	-	-	-	-	-
Aquaspirillum	0.0907834	-	-	-	-	-	-	-	-		-	-	-	-	-	-	-	-	-		-			-	-		-	-			-		-	-	-	-	-	-	-
Laribacter	0.0878035	-	-	-	-	-	-	-	-		-	-	-	-	-	-	-	-	-		-			-	-		-	-			-		-	-	-	-	-	-	-
Synergistaceae	-	-	-	0.560139	-	-	-	-	-		-	-	-	-	-	-	-	-	-		-			-	-		-	-			-		-	-	-	-	-	-	-
Glutamicibacter	-	-	-	-	-	-	-	-	-		-	-	-	-	-	-	-	-	-		-			-	-		-	-			-		-	-	-	-	-	-	-
Soehngenia	0.0794823	-	-	-	-	-	-	-	-		-	-	-	-	-	-	-	-	-		-			-	-		-	-			-		-	-	-	-	-	-	-
Mycoplasma	-	-	-	-	-	-	-	-	-		-	-	-	-	-	-	-	-	-		-			-	-		-	-			-		-	-	-	-	-	-	-
