# Supplementary material for: Impact of intense sanitization procedures on bacterial communities recovered from floor drains in pork processing plants
Source: Front Microbiol. 2024 May 20;15:1379203. doi: 10.3389/fmicb.2024.1379203 (PMC11144920; doi:10.3389/fmicb.2024.1379203)
Supplement: Supplementary file 2 [file Table_2.xlsx]

## Sheet: Sup Table 1
Supplemental Table 2. Core microbiomes of samples collected, by Plant, processing stage, and specific location.
plant	sub	genusOccurrence		plant	site	genusOccurrence		plant	site	genusOccurrence
H	overall	Psychrobacter (0.75)		H	COOLER1	Psychrobacter (0.857)		M	COOLER1	Pseudomonas (0.667)
		Acinetobacter (0.688)				Pseudomonas (0.857)				Psychrobacter (0.556)
		Pseudomonas (0.688)				Acinetobacter (0.857)
						Chryseobacterium (0.571)		M	COOLER2	Pseudomonas (1)
M	overall	Pseudomonas (0.958)								Psychrobacter (0.778)
		Psychrobacter (0.625)		H	COOLER2	Pseudomonas (1)				Carnobacterium (0.556)
						Acinetobacter (1)
						Yersinia (0.714)		M	COOLER3	Psychrobacter (1)
						Chryseobacterium (0.714)				Pseudomonas (1)
H	cooler	Pseudomonas (1)				Psychrobacter (0.571)
		Psychrobacter (0.875)						M	COOLER4	Pseudomonas (0.889)
		Carnobacterium (0.75)		H	COOLER3	Pseudomonas (0.875)				Psychrobacter (0.778)
		Arthrobacter (0.75)				Psychrobacter (0.75)
		Acinetobacter (0.75)				Carnobacterium (0.625)		M	HAM1	Pseudomonas (1)
		Yersinia (0.5)				Acinetobacter (0.625)				Stenotrophomonas (0.778)
						Vagococcus (0.5)				Enterobacter (0.667)
M	cooler	Pseudomonas (1)								Citrobacter (0.667)
		Psychrobacter (0.833)		H	COOLER4	Pseudomonas (1)				Acidovorax (0.556)
		Carnobacterium (0.583)				Acinetobacter (0.875)
		Arthrobacter (0.5)				Arthrobacter (0.5)		M	HAM2	Pseudomonas (1)
						Psychrobacter (0.5)				Tepidiphilus (0.667)
H	processing	Psychrobacter (0.625)								Azospira (0.556)
		Acinetobacter (0.625)		H	HAM1	Psychrobacter (0.875)
						Acinetobacter (0.875)		M	LOIN	Psychrobacter (0.889)
M	processing	Pseudomonas (0.917)				Brochothrix (0.75)				Pseudomonas (0.889)
						Vagococcus (0.625)				Acinetobacter (0.889)
				H	HAM2	Psychrobacter (1)		M	BUTT	no core biome found
						Acinetobacter (1)
						Brochothrix (0.714)
				H	LOIN	Psychrobacter (0.714)
						Acinetobacter (0.571)
						Fervidobacterium (0.571)
				H	BUTT	no core biome found
